# Supplementary material for: A maximum likelihood approach to generate hypotheses on the evolution and historical biogeography in the Lower Volga Valley regions (southwest Russia)
Source: Ecol Evol. 2012 Jul;2(7):1765–79. doi: 10.1002/ece3.282 (PMC3434936; doi:10.1002/ece3.282)
Supplement: Supplementary file 1 [file ece30002-1765-SD1.zip]

Archive with 1 entries (1 files):
- volgaTREES&MATRIX
