# Supplementary material for: A maximum likelihood approach to generate hypotheses on the evolution and historical biogeography in the Lower Volga Valley regions (southwest Russia)
Source: Ecol Evol. 2012 Jul;2(7):1765–79. doi: 10.1002/ece3.282 (PMC3434936; doi:10.1002/ece3.282)
Supplement: Supplementary file 1 [file ece30002-1765-SD1.zip › volgaTREES&MATRIX]

#NEXUS

[All questions about the list of taxa and the details of distribution data must be address directly to Dr. Alexy P. Laktionov: alaktionov@list.ru]

BEGIN TAXA;
	TITLE Taxa;
	DIMENSIONS NTAX=13;
	TAXLABELS
		BC AH XE BK ZIB P BAC BOG A C VP ZP X 
	;

END;


BEGIN CHARACTERS;
	TITLE  Character_Matrix;
	DIMENSIONS  NCHAR=1018;
	FORMAT DATATYPE = STANDARD GAP = - MISSING = ? SYMBOLS = "  0 1 2 3 4 5 6 7 8 9";
	CHARSTATELABELS 
		1 Acer_campestre_L, 2 Acer_tataricum_L, 3 Acetosella_vulgaris_Koch_Fourr, 4 Achillea_micrantha_Willd, 5 Achillea_millefolium_L, 6 Achillea_nobilis_L, 7 Achillea_setacea_Waldst_et_Kit, 8 Achillea_taurica_Bieb, 9 Achnatherum_splendens_Trin_Nevski, 10 Adonis_aestivalis_L, 11 Aeluropus_littoralis_Gouan_Parl, 12 Aeluropus_pungens_Bieb_C_Koch, 13 Agrimonia_asiatica_Juz, 14 Agriophyllum_squarrosum_L_Moq, 15 Agropyron_desertorum_Fisch_ex_Link_Schult, 16 Agropyron_fragile_Roth_PCandargy, 17 Agropyron_lavrencoanum_Prokud, 18 Agropyron_pectinatum_Bieb_Beauv, 19 Agrostis_gigantea_Roth, 20 Agrostis_stolonifera_L, 21 Ajuga_reptans_L, 22 Aldrovanda_vesiculosa_L, 23 Alhagi_maurorum_Medik, 24 Alisma_gramineum_Lej, 25 Alisma_lanceolatum_With, 26 Alisma_plantago_aquatica_L, 27 Alliaria_petiolata_Bieb_Cavara_Grande, 28 Allium_angulosum_L, 29 Allium_caspicum_Pall_Bieb, 30 Allium_decipiens_Fisch_ex_Schult_et_Schult_fil, 31 Allium_globosum_Bieb_ex_Redoute, 32 Allium_inaequale_Janka, 33 Allium_inderiense_Fisch_ex_Bunge, 34 Allium_lineare_L, 35 Allium_paczoskianum_Tuzs, 36 Allium_podolicum_Aschers_et_Graebn_Blocki_ex_Racib, 37 Allium_praescissum_Reich, 38 Allium_rubellum_Bieb_, 39 Allium_sabulosum_Stev_ex_Bunge, 40 Allium_subtilissimum_Ledeb, 41 Allium_tulipifolium_Ledeb, 42 Alopecurus_aequalis_Sobol, 43 Alopecurus_arundinaceus_Poir, 44 Alopecurus_geniculatus_L, 45 Alopecurus_myosuroides_L, 46 Alopecurus_pratensis_L, 47 Althaea_broussonetiifolia_Iljin, 48 Althaea_hirsuta_L, 49 Althaea_officinalis_L, 50 Althenia_filiformis_F_Petit, 51 Alyssum_calycinum_L, 52 Alyssum_dasycarpum_Steph, 53 Alyssum_desertorum_Stapf_Botsch, 54 Anabasis_aphylla_L, 55 Anabasis_salsa_CA_Mey_Benth_ex_Volkens, 56 Anchusa_ochroleuca_Bieb, 57 Androsace_elongata_L, 58 Androsace_filiformis_Retz, 59 Androsace_maxima_L, 60 Anisantha_sterilis_L_Nevski, 61 Anisantha_tectorum_L_Nevski, 62 Apocynum_kazakevichii_Mavrodiev_Laktionov_Alexeev_nov_provis, 63 Apocynum_sarmatiense_Woodson_Wissjul, 64 Apocynum_venetum_L, 65 Arabidopsis_pumila_Steph_N_Busch, 66 Arabidopsis_thaliana_L_Heynh, 67 Arabidopsis_toxophylla_Bieb_NBusch, 68 Arabis_recta_Vill, 69 Arenaria_leptoclados_Reichenb_Guss, 70 Arenaria_serpyllifolia_L, 71 Argusia_sibirica_L_Dandy, 72 Aristolochia_clematitis_L, 73 Arnebia_decumbens_Vent_Coss_Kral, 74 Artemisia_abrotanum_L, 75 Artemisia_absinthium_L, 76 Artemisia_arenaria_DC, 77 Artemisia_astrachanica_Poljakov_lerchiana_auct, 78 Artemisia_austriaca_Jacq, 79 Artemisia_campestris_L, 80 Artemisia_compacta_Fisch_ex_DC, 81 Artemisia_dracunculus_L, 82 Artemisia_macrantha_Ledeb, 83 Artemisia_nitrosa_Web, 84 Artemisia_pauciflora_Web, 85 Artemisia_pontica_L, 86 Artemisia_santonica_L, 87 Artemisia_scoparia_Waldst_Kit, 88 Artemisia_taurica_Willd, 89 Artemisia_vulgaris_L, 90 Asparagus_breslerianus_Schult_et_Schult_fil, 91 Asparagus_inderiensis_Blum_ex_Pacz, 92 Asparagus_officinalis_L, 93 Asparagus_pallasii_Miscz, 94 Asparagus_persicus_Baker, 95 Asparagus_verticillatus_L, 96 Asperugo_procumbens_L, 97 Astragalus_albicaulis_DC, 98 Astragalus_ankylotus_Fisch_et_Mey, 99 Astragalus_asper_Jacq, 100 Astragalus_astrachanicus_Sytin_Laktionov, 101 Astragalus_austriacus_L, 102 Astragalus_baerii_Sytin_Laktionov, 103 Astragalus_brachylobus_Fisch, 104 Astragalus_calycinus_Bieb, 105 Astragalus_cicer_L, 106 Astragalus_contortuplicatus_L, 107 Astragalus_dolichophyllus_Pall, 108 Astragalus_hamosus_L, 109 Astragalus_harpilobus_Kar_et_Kir, 110 Astragalus_henningi_Stev_Boriss, 111 Astragalus_lehmannianus_Bunge, 112 Astragalus_longipetalus_Chater, 113 Astragalus_macropus_Bunge, 114 Astragalus_onobrychis_L, 115 Astragalus_oxyglottis_Stev_ex_Bieb, 116 Astragalus_pallescens_Bieb, 117 Astragalus_physodes_L, 118 Astragalus_pseudotataricus_Boriss, 119 Astragalus_reduncus_Pall, 120 Astragalus_rupifragus_Pall, 121 Astragalus_subuliformis_DC, 122 Astragalus_sulcatus_L, 123 Astragalus_sytinii_V_Belous_A_Laktionov, 124 Astragalus_testiculatus_Pall, 125 Astragalus_tribuloides_Delile, 126 Astragalus_ukrainicus_M_Pop_et_Klok, 127 Astragalus_varius_S_G_Gmel, 128 Astragalus_vulpinus_Willd, 129 Atraphaxis_frutescens_L_C_Koch, 130 Atraphaxis_replicata_Lam, 131 Atriplex_aucheri_Moq, 132 Atriplex_cana_C_A_Mey, 133 Atriplex_crassifolia_C_A_May, 134 Atriplex_intracontinentalis_Suchor, 135 Atriplex_micrantha_C_A_Mey, 136 Atriplex_oblongifolia_Waidst_Kit, 137 Atriplex_patens_Litv_ex_Iljin, 138 Atriplex_prostrata_Boucher_ex_DC, 139 Atriplex_rosea_L, 140 Atriplex_sagittata_Borkh, 141 Atriplex_sibirica_L, 142 Atriplex_sphaeromorpha_Iljin, 143 Atriplex_tatarica_L, 144 Ballota_nigra_L, 145 Bassia_hirsuta_L_Aschers, 146 Bassia_hyssopifolia_Pall_Kuntze, 147 Bassia_sedoides_Pall_Aschers, 148 Batrachium_circinatum_Sibth_Spach, 149 Batrachium_rionii_Lagger_Nym, 150 Batrachium_trichophyllum_Chaix_Bosch, 151 Beckmannia_eruciformis_L_Host, 152 Berteroa_incana_L_DC, 153 Beruniella_micrantha_Pall_Zak_Nabiev, 154 Betula_pendula_Roth, 155 Bidens_cernua_L, 156 Bidens_radiata_Thuill, 157 Bidens_tripartita_L, 158 Bienertia_cycloptera_Bunge, 159 Bolboschoenus_glauca_Lam_S_G_Smith, 160 Bolboschoenus_maritimus_L_Pall, 161 Bolboschoenus_planiculmis_Fr_Schmidt_Egor, 162 Bolboschoenus_popovii_Egor, 163 Botriochloa_ischaemum_L_Keng, 164 Bromus_commutatus_Schrad, 165 Bromus_japonicus_Thunb, 166 Bromus_mollis_L, 167 Bromus_racemosus_L, 168 Bromus_squarrosus_L, 169 Buglossoides_arvensis_L_Johnst, 170 Buglossoides_tenuiflora_L_Fil_Johnst, 171 Bunias_cochlearioides_Murr, 172 Buschia_lateriflora_DC_Ovcz, 173 Butomus_umbellatus_L, 174 Calamagrostis_epigeios_L_Roth, 175 Calamagrostis_glomerata_Boiss_Buhse, 176 Calamagrostis_macrolepis_Litv, 177 Calamagrostis_pseudophragmites_Hall_fil_Koel, 178 Calligonum_aphyllum_Pall_Guerke, 179 Calligonum_caput_medusea_Schrenk, 180 Camelina_microcarpa_Andrz, 181 Camelina_pilosa_DC_N_W_Zinger, 182 Camelina_sylvestris_Wallr, 183 Campanula_bononiensis_L, 184 Camphorosma_lessingii_Litv, 185 Camphorosma_monspeliaca_L, 186 Camphorosma_songorica_Bunge, 187 Cardamine_impatiens_L, 188 Cardamine_parviflora_L, 189 Carduus_acanthoides_L, 190 Carduus_crispus_L, 191 Carduus_hystrix_CA_Mey, 192 Carduus_stenocephalus_Tamamsch, 193 Carduus_uncinatus_Bieb, 194 Carex_acuta_L, 195 Carex_acutiformis_Ehrh, 196 Carex_bohemica_Schreb, 197 Carex_colchica_JGay, 198 Carex_diluta_Bieb, 199 Carex_hordeistichos_Vill, 200 Carex_melanostachya_Bieb_ex_Willd, 201 Carex_otrubae_Podp, 202 Carex_physodes_Bieb, 203 Carex_praecox_Schreb, 204 Carex_pseudocyperus_L, 205 Carex_riparia_Curt, 206 Carex_secalina_Willdex_Wahlenb, 207 Carex_stenophylla_Wahlenb, 208 Carex_supina_Wahlenb_, 209 Carex_vesicaria_L, 210 Carex_vulpina_L, 211 Caroxylon_dendroides_Pall_Tzvel, 212 Caroxylon_laricinum_Pall_Tzvel, 213 Caroxylon_nitrarium_Pall_Akhani_EH_Roalson, 214 Caroxylon_nodulosum_Moq, 215 Catabrosa_pseudairoides_Herrm_Tzvel, 216 Catabrosella_humilis_Bieb_Tzvel, 217 Caulinia_minor_All_Coss_Germ, 218 Causinia_astracanica_Spreng_Tamamsch, 219 Cenolophium_denudatum_Hornem_Tutin, 220 Centaurea_adpressa_Ledeb, 221 Centaurea_arenaria_Bieb, 222 Centaurea_astrachanica_Spreng_C_apiculata_auct_non_Ledeb, 223 Centaurea_trichocephala_Bieb, 224 Centaurium_mejeri_Bunge_Druce, 225 Centaurium_pulchellum_Sw_Druce, 226 Centaurium_spicatum_L_Frtsch, 227 Cephalaria_uralensis_Murr_Schrad_ex_Roem_et_Schult, 228 Cerastium_holosteoides_Fries, 229 Cerastium_semidecandrum_L, 230 Ceratocarpus_arenarius_L, 231 Ceratocephala_glabra_Beck_Janish, 232 Ceratocephala_incurva_Stev, 233 Ceratocephala_leiocarpa_Stev, 234 Ceratocephala_reflexa_Stev, 235 Ceratocephala_testiculata_Crantz_Bess, 236 Ceratophyllum_demersum_L, 237 Ceratophyllum_kossinskyi_Kuzen, 238 Ceratophyllum_platyacanthum_Cham, 239 Ceratophyllum_submersum_L, 240 Ceratophyllum_tanaiticum_Sapeg, 241 Chaiturus_marrubiastrum_L_Reich, 242 Chartolepis_intermedia_Boiss, 243 Chelidonium_majus_L, 244 Chenopodium_acerifolium_Andrz, 245 Chenopodium_album_L, 246 Chenopodium_chenopodioides_L_Aell, 247 Chenopodium_ficifolium_Smith, 248 Chenopodium_glaucum_L, 249 Chenopodium_hybridum_L, 250 Chenopodium_klingraeffii_Aellen, 251 Chenopodium_polyspermum_L, 252 Chenopodium_rubrum_L, 253 Chenopodium_striatiforme_J_Murr, 254 Chenopodium_strictum_Roth, 255 Chenopodium_urbicum_L, 256 Chenopodium_vulvaria_L, 257 Chondrilla_ambigua_Fisch_ex_Kar_Kir, 258 Chondrilla_brevirostris_Fisch_CA_Mey, 259 Chondrilla_canescens_Kar_Kir, 260 Chondrilla_filifolia_Iljin, 261 Chondrilla_graminea_Bieb, 262 Chondrilla_juncea_L, 263 Chondrilla_latifolia_Bieb, 264 Chondrilla_pauciflora_Ledeb, 265 Chorispora_tenella_Pall_DC, 266 Cichorium_intybus_L, 267 Cirsium_ciliatum_Murr_Moench, 268 Cirsium_setosum_Willd_Bess, 269 Cirsium_vulgare_Savi_Ten, 270 Cleistogenes_squarrosa_Trin_Keng, 271 Climacoptera_brachiata_Pall_Botsch, 272 Climacoptera_crassa_Bieb_Botsch, 273 Climacoptera_lanata_Pall_Botsch, 274 Colchicum_laetum_Stev, 275 Coleanthus_subtilis_Tratt_Seidel, 276 Consolida_divaricata_Ledeb_Schrod, 277 Consolida_orientalis_J_Gay_Schrod, 278 Consolida_paniculata_Host_Schur, 279 Consolida_regalis_SF_Gray, 280 Convallaria_majalis_L, 281 Convolvulus_arvensis_L, 282 Convolvulus_lineatus_L, 283 Convolvulus_persicus_L, 284 Corispermum_aralo_caspicum_Iljin, 285 Corispermum_filifolium_CA_Mey_ex_A_Beck, 286 Corispermum_hyssopifolium_L, 287 Corispermum_marschallii_Stev, 288 Corispermum_nitidum_Schult, 289 Corispermum_orientale_Lam, 290 Crambe_aspera_Bieb, 291 Crambe_tatarica_Sebeok, 292 Crataegus_ambigua_CA_Mey_ex_A_Beck, 293 Crepis_astrachanica_Stev_ex_Czer, 294 Crepis_tectorum_L, 295 Crypsis_aculeata_L_Ait, 296 Crypsis_acuminata_Trin, 297 Crypsis_alopecuroides_Pill_Mitt_Schrad, 298 Crypsis_schoenoides_L_Lam, 299 Cuscuta_cesatiana_Bertol, 300 Cuscuta_epithymum_L_L, 301 Cuscuta_europaea_L, 302 Cuscuta_lupuliformis_Krok, 303 Cuscuta_monogyna_Vahl, 304 Cuscuta_pellucida_Butk, 305 Cuscuta_planiflora_Ten, 306 Cynanchum_acutum_L, 307 Cynoglossum_officinale_L, 308 Cyperus_fuscus_L, 309 Cyperus_glaber_L, 310 Cyperus_glomeratus_L, 311 Cyperus_hamulosus_Bieb, 312 Cyperus_michelianus_L_Delile_, 313 Cyperus_pannonicus_Jacq, 314 Cyperus_serotinus_Rottb_Clarke, 315 Cystopteris_fragilis_L_Bernh, 316 Dactylis_glomerata_L, 317 Damasonium_alisma_Mill, 318 Delphinium_puniceum_Pall, 319 Descurainia_sophia_L_Webb_ex_Prantl, 320 Diandrochloa_diarrhena_Schult_Schult_fil_AN_Henry, 321 Dianthus_borbasii_Vandas, 322 Dianthus_campestris_Bieb, 323 Dianthus_leptopetalus_Willd, 324 Dianthus_pallidiflorus_Ser, 325 Dianthus_polymorphus_Bleb, 326 Dianthus_pratensis_Bieb, 327 Diarthron_vesiculosum_Fisch_et_C_A_Mey_ex_Kar_et_Kir_?_A_???, 328 Dichodon_viscidum_Bieb_Holub, 329 Digitaria_ischaemum_Schreb_Muehl, 330 Dipsacus_gmelinii_Bieb, 331 Diptychocarpus_strictus_Fisch_ex_Bieb_Trautv, 332 Dodartia_orientalis_L, 333 Draba_nemorosa_L, 334 Dracocephalum_thymiflorum_L, 335 Аstragalus_ammodendron_Bunge, 336 Echinochloa_tzvelevii_Mosyakin_ex_Mavrodiev_et_Scholz, 337 Echinops_ruthenicus_Bieb, 338 Echium_vulgare_L, 339 Elaeagnus_caspica_Sosn_Grossh, 340 Elaeagnus_oxycarpa_Schlecht, 341 Elaeosticta_lutea_Hoffm_Kljuykov_M_Pimen_V_Tichomirov, 342 Elatine_alsinastrum_L, 343 Elatine_hungarica_Moesz, 344 Elatine_hydropiper_L, 345 Elatine_triandra_Schkuhr, 346 Eleocharis_acicularis_L_Roem_et_Schult, 347 Eleocharis_klingei_Meinsh_B_Fedtsch, 348 Eleocharis_palustris_L_Roem_Schult, 349 Eleocharis_parvula_Roem_et_Schult_Bluff_Nees_et_Schauer, 350 Eleocharis_uniglumis_Link_Schult, 351 Elytrigia_intermedia_Host_Nevski, 352 Elytrigia_pontica_Podpera_Holub, 353 Elytrigia_repens_L_Nevski, 354 Ephedra_distachya_L, 355 Epilobium_hirsutum_L, 356 Epilobium_palustre_L, 357 Epilobium_parviflorum_Schreb, 358 Epilobium_tetragonum_L, 359 Equisetum_arvense_L, 360 Equisetum_fluviatile_L, 361 Equisetum_palustre_L, 362 Equisetum_ramosissimum_Desf, 363 Equisetum_x_moorei_Newm_, 364 Eragrostis_collina_Trin, 365 Eragrostis_suaveolens_ABeck_ex_Claus, 366 Eremogone_longifolia_Bieb_Fenzl, 367 Eremopyrum_distans_C_Koch_Nevski, 368 Eremopyrum_orientale_L_Jaub_Spach, 369 Eremopyrum_triticeum_Gaertn_Nevski, 370 Eremosparton_aphyllum_Pall_Fisch_et_C_A_Mey, 371 Eremostachys_tuberosa_Pall_Bunge, 372 Eremurus_inderiensis_Stev_Regel, 373 Erigeron_podolicus_Bess, 374 Eriochloa_succincta_Trin_Kunth, 375 Eriosynaphe_longifolia_Fisch_Ex_Spreng_DC, 376 Erodium_cicutarium_L_L_Her, 377 Erodium_hoefftianum_CA_Mey, 378 Erophila_krockeri_Andrz, 379 Erophila_verna_L_Bess, 380 Erucastrum_armoracioides_Czern_ex_Turcz_Cruchet, 381 Eryngium_campestre_L, 382 Eryngium_planum_L, 383 Erysimum_canescens_Rotz, 384 Erysimum_cheiranthoides_L, 385 Erysimum_leucanthemum_Steph_В_Fedtsch, 386 Erysimum_sisymbroides_C_A_Mey, 387 Euclidium_syriacum_L_RBr, 388 Euphorbia_astrachanica_CAMey_ex_Claus_E_praecox_auct, 389 Euphorbia_borodinii_Sambuk, 390 Euphorbia_chamaesyce_L, 391 Euphorbia_humifusa_Schlecht, 392 Euphorbia_leptocaula_Boiss, 393 Euphorbia_palustris_L, 394 Euphorbia_seguieriana_Neck, 395 Euphorbia_undulata_Bieb, 396 Euphorbia_uralensis_Fisch_ex_Link, 397 Ewersmannia_subspinosa_Fischex_DC_B_Fedtsch, 398 Falcaria_vulgaris_Bernh, 399 Ferula_caspica_Bieb, 400 Ferula_nuda_Spreng, 401 Ferula_tatarica_Fisch_ex_Spreng, 402 Festuca_arundinacea_Schreb_subsp_orientalis_Hack_Tzvel, 403 Festuca_beckeri_Hack_Trautv, 404 Festuca_pratensis_Huds_, 405 Festuca_valesiaca_Gaudin, 406 Filago_arvensis_L, 407 Filago_filaginoides_Kar_Kir_Wagenitz, 408 Frangula_alnus_Mill, 409 Frankenia_hirsuta_L, 410 Frankenia_pulverulenta_L, 411 Fraxinus_lanceolata_Borkh, 412 Fritillaria_meleagroides_Patrin_ex_Schult_fil, 413 Fumaria_parviflora_Lam, 414 Fumaria_schleicheri_Soy, 415 Fumaria_vaillantii_Loisel, 416 Gagea_bulbifera_Pall_Salisb, 417 Gagea_lutea_L_Ker_Gawl, 418 Gagea_podolica_Schult_et_Schult_fil, 419 Gagea_reticulata_Pall_Schult_Schult_fil, 420 Galatella_biflora_L_Nees, 421 Galatella_divaricata_Fisch_ex_Bieb_Novopokr, 422 Galatella_punctata_Waldst_Kit_Nees, 423 Galatella_tatarica_Less_Novopokr, 424 Galatella_villosa_L_Reich_fil, 425 Galium_aparine_L, 426 Galium_buebersteinii_Ehrend, 427 Galium_humifusum_Bieb, 428 Galium_palustre_L, 429 Galium_physocarpum_Ledeb, 430 Galium_rubioides_L, 431 Galium_saturejifolium_Trev, 432 Galium_spurium_L, 433 Galium_verum_L, 434 Geranium_collinum_Steph, 435 Geranium_divaricatum_Ehrh, 436 Geranium_linearilobum_DC, 437 Geranium_tuberosum_L, 438 Geum_urbanum_L, 439 Girgensohnia_oppositifolia_Pall_Fenzl, 440 Glechoma_hederacea_L, 441 Glyceria_arundinacea_Kunth, 442 Glyceria_maxima_Hartm_Holmb, 443 Glycyrrhiza_aspera_Pall, 444 Glycyrrhiza_echinata_L, 445 Glycyrrhiza_foetidissima_Tausch, 446 Glycyrrhiza_glabra_L, 447 Gnaphalium_luteo_album_L, 448 Gnaphalium_rossicum_Kirp, 449 Gnaphalium_uliginosum_L_Opiz, 450 Goldbachia_laevigata_Bieb_DC, 451 Goldbachia_pendula_Botsch, 452 Goniolimon_rubellum_S_G_Gmel_Klok, 453 Goniolimon_tataricum_L_Boiss, 454 Gratiola_officinalis_L, 455 Gypsophila_altissima_L, 456 Gypsophila_paniculata_L, 457 Gypsophila_perfoliata_L, 458 Gypsophila_scorzonerifolia_Ser_in_DC, 459 Halimione_pedunculata_L_Aell, 460 Halimione_verrucifera_Bieb_Aell, 461 Halimocnemis_sclerosperma_Pall_CA_Mey, 462 Halocnemum_strobilaceum_Pall_Bieb, 463 Halogeton_glomeratus_Bieb_C_A_Mey, 464 Halostachys_caspica_Bieb_C_A_Mey, 465 Helichrysum_nogaicum_Tzvel, 466 Heliotropium_arguzioides_Kar_et_Kir, 467 Heliotropium_ellipticum_Ledeb, 468 Heliotropium_europaeum_L, 469 Heliotropium_lasiocarpum_Fisch_et_Mey_, 470 Heliotropium_suaveolens_Bieb, 471 Heracleum_sibiricum_L, 472 Herniaria_besseri_Fisch_ex_Hornem, 473 Herniaria_glabra_L, 474 Herniaria_polygama_J_Gay, 475 Hesperis_sibirica_L, 476 Heterocaryum_echihophorum_Pall_Brand, 477 Hieracium_echioides_Lumn, 478 Hieracium_robustrum_Fries, 479 Hierochloe_stepporum_P_Smirn, 480 Hippuris_vulgaris_L, 481 Holosteum_glutinosum_Bieb_Fisch_CA_Mey, 482 Holosteum_umbellatum_L, 483 Horaninowia_minor_Schrenk, 484 Hordeum_murinum_L, 485 Hydrocharis_morsus_ranae_L, 486 Hylotelephium_triphyllum_Haw_Holub, 487 Hymenolobus_procumbens_L_Fourr, 488 Hyoscyamus_pusillus_L, 489 Hypecoum_pendulum_L, 490 Hypericum_perforatum_L, 491 Inula_britannica_L, 492 Inula_caspica_Blum_ex_Ledeb, 493 Inula_oculus_christi_L, 494 Inula_salicina_L, 495 Iris_halophila_Pall, 496 Iris_pseudacorus_L, 497 Iris_pumila_L, 498 Iris_scariosa_Willd_ex_Link, 499 Isatis_campestris_Stev_ex_DC, 500 Isatis_sabulosa_Stev_ex_Ledeb, 501 Isatis_tinctoria_L, 502 Juncus_articulatus_L, 503 Juncus_campressus_Jacq, 504 Juncus_gerardii_Loisel, 505 Juncus_ranarius_Song_et_Perr_ex_Billot, 506 Juncus_soranthus_Schrenk, 507 Jurinea_ewersmannii_Bunge, 508 Jurinea_multiflora_L_В_Fedtsch, 509 Jurinea_polyclonos_L_DC, 510 Jurinea_tenuiloba_Bunge, 511 Kalidium_caspicum_L_Ung_Sternb, 512 Kalidium_foliatum_Pall_Moq, 513 Klasea_cardunculus_Pall_Holub, 514 Klasea_erucifolia_L_Greuter_et_Wagenitz, 515 Klasea_x_bogdensis_L_Martins, 516 Kochia_laniflora_SG_Gmel_Borb, 517 Kochia_prostrata_L_Schrad, 518 Koeleria_cristata_L_Pers, 519 Koeleria_glauca_Spreng_DC, 520 Koeleria_sabuletorum_Domin_Klok, 521 Koelpinia_linearis_Pall, 522 Kosteletzkya_pentacarpa_L_Ledeb, 523 Krasheninnikovia_ceratoides_L_Gueldenst, 524 Lactuca_serriola_L, 525 Lactuca_tatarica_L_CA_Mey, 526 Lagoseris_macrantha_Ilj, 527 Lagoseris_sancta_L_K_Maly_, 528 Lamium_amplexicaule_L, 529 Lamium_paczoskianum_Worosh, 530 Lappula_barbata_Bieb_Guerke, 531 Lappula_heteracantha_Ledeb_Borb, 532 Lappula_marginata_Bieb_Guerke, 533 Lappula_patula_Lehm_Menyharth, 534 Lappula_semiglabra_Ledeb_Guerke, 535 Lappula_spinocarpos_Forsk_Aschers, 536 Lappula_squarrosa_Retz_Dumort, 537 Lappula_stricta_Ledeb_Guerke, 538 Lathyrus_hirsutus_L, 539 Lathyrus_palustris_L, 540 Lathyrus_pratensis_L, 541 Lavatera_thuringiaca_L, 542 Lavatera_trimestris_L, 543 Lemna_gibba_L, 544 Lemna_minor_L, 545 Leonurus_glaucescens_Bunge, 546 Leonurus_quinquelobatus_Gilib, 547 Lepidium_coronopifolium_Fisch_ex_Ledeb, 548 Lepidium_crassifolium_Waldst_et_Kit, 549 Leptaleum_filifolium_Willd_DC, 550 Leucanthemum_ircutianum_Turcz_ex_DC_Tzvel, 551 Leymus_multicaulis_Kar_et_Kir_Tzvel, 552 Leymus_racemosus_Lam_Tzvel, 553 Leymus_ramosus_Trin_Tzvel, 554 Limonium_caspium_Willd_Gams, 555 Limonium_gmelinii_Willd_O_Kuntze, 556 Limonium_platyphyllum_Lincz, 557 Limonium_sareptanum_ABeck_Gams, 558 Limonium_scoparium_Pall_ex_Willd_Stank, 559 Limonium_suffruticosum_L_O_Kuntze, 560 Limonium_tomentellum_Boiss_O_Kuntze, 561 Limosella_aquatica_L, 562 Linaria_biebersteinii_Bess, 563 Linaria_dolichoceras_Kuprian, 564 Linaria_genistifolia_L_Mill, 565 Linaria_macroura_Bieb_Bieb, 566 Linaria_odora_Bieb_Fisch, 567 Linaria_vulgaris_Mill, 568 Lindernia_procumbens_Krock_Borb, 569 Linum_austriacum_L, 570 Lithrospermum_officinale_L, 571 Litwinowia_tenuissima_Pall_Woronow_ex_Pavl, 572 Lotus_corniculatus_L, 573 Lotus_frondosus_Freyn_Kuprian, 574 Lotus_krylovii_Schischk_Serg, 575 Lotus_tenuis_Waldst_Kit_ex_Willd, 576 Lycium_ruthenicum_Murr, 577 Lycopsis_arvensis_L, 578 Lycopsis_orientalis_L, 579 Lycopus_europaeus_L, 580 Lycopus_exaltatus_L_fil, 581 Lysimachia_nummularia_L, 582 Lysimachia_vulgaris_L, 583 Lythrum_hyssopifolia_L, 584 Lythrum_salicaria_L, 585 Lythrum_tomentosum_DC, 586 Lythrum_tribracteatum_Salzmex_Spreng, 587 Lythrum_virgatum_L, 588 Malabaila_graveolens_Spreng_Hoffm, 589 Malus_praecox_Pall_Borkh, 590 Malva_neglecta_Wallr, 591 Malva_pusilla_Smith, 592 Marrubium_peregrinum_L, 593 Marrubium_praecox_Janka, 594 Marsilea_aegyptiaca_Willd, 595 Marsilea_quadrifolia_L, 596 Matthiola_tatarica_Pall_DC, 597 Medicago_falcata_L, 598 Medicago_minima_L_Bartalini, 599 Medicago_sativa_L, 600 Megacarpaea_megalocarpa_Fisch_ex_DC_В_Fedtsch_, 601 Melandrium_album_Mill_Garcke, 602 Melandrium_astrachanicum_SGGmel_Paczosky_Cucubalus_astrachanensis_SGGmel_Silene_astrachanicum_Paczosky_ex_SGGmel_Takht_, 603 Melandrium_latifolium_Poir_Maire, 604 Melica_altissima_L, 605 Melilotus_albus_Medik, 606 Melilotus_dentatus_Waldst_Kit_Pers, 607 Melilotus_officinalis_L_Pall, 608 Melilotus_polonicus_L_Pall, 609 Melilotus_wolgicus_Poir, 610 Meniocus_linifolius_Steph_DC, 611 Mentha_aquatica_L, 612 Mentha_arvensis_L, 613 Mentha_micrantha_Benth_Litv, 614 Microthlaspi_perfoliatum_L_FK_Mey, 615 Milium_effusum_L, 616 Minuartia_regeliana_Trautv_Mattf, 617 Mollugo_cerviana_L_Ser, 618 Myosotis_caespitosa_Schultz, 619 Myosotis_micrantha_Pall_ex_Lehm, 620 Myosotis_palustris_L_L, 621 Myosoton_aquaticum_L_Moench, 622 Myosurus_minimus_L, 623 Myriophyllum_spicatum_L, 624 Myriophyllum_verticillatum_L, 625 Najas_major_All, 626 Najas_marina_L, 627 Nanophyton_erinaceum_Pall_Bunge, 628 Nelumbo_caspica_Schipcz, 629 Neocaspia_foliosa_L_Tzvel, 630 Neotorularia_contortuplicata_Steph_Henge_J_Leonard, 631 Nepeta_micrantha_Bunge, 632 Nepeta_pannonica_L, 633 Nepeta_ukranica_L, 634 Nitraria_komarovii_IIjin_Lava_ex_Bobr, 635 Nitraria_schoberi_L, 636 Nonea_caspica_Willd_GDon_fil, 637 Nonea_lutea_Desr_DC, 638 Nonea_picta_Bieb_Fisch_CAMey_, 639 Nuphar_lutea_L_Smith, 640 Nymphaea_alba_L, 641 Nymphaea_candida_J_Presl, 642 Oberna_bechen_L_Ikonn, 643 Oberna_borysthenica_Grun_Klok, 644 Oberna_procumbens_Murr_Ikonn, 645 Odontites_vulgaris_Moench, 646 Oenanthe_aquatica_L_Poir, 647 Oenanthe_silaifolia_Bieb, 648 Ofaiston_monandrum_Pall_Moq, 649 Onopordum_acanthium_L, 650 Onosma_setosa_Ledeb, 651 Onosma_tinctorium_Bieb, 652 Onosma_transrhymnense_Klok_Ex_M_Pop, 653 Origanum_vulgare_L, 654 Ornithogalium_fischerianum_Krasch, 655 Orobanche_coerulescens_Steph, 656 Orobanche_cumana_Wallr, 657 Orobanche_elatior_Sutt, 658 Padellus_mahaleb_L_Vass, 659 Papaver_arenarium_Bieb, 660 Papaver_dubium_L, 661 Papaver_macrostomum_Boiss_Huet, 662 Peganum_harmala_L, 663 Persicaria_amphibia_L_SF_Gray, 664 Persicaria_hydropiper_L_Spach, 665 Persicaria_lanata_Roxb_Tzvel, 666 Persicaria_lapathifolia_L_SF_Gray, 667 Persicaria_maculata_Raf_SF_Gray, 668 Persicaria_minor_Huds_Opiz, 669 Persicaria_tomentosa_Schrank, 670 Petrosimonia_brachiata_Pall_Bunge, 671 Petrosimonia_brachyphylla_Bunge_Iljin, 672 Petrosimonia_glaucescens_Bunge_Iljin, 673 Petrosimonia_monandra_Pall_Bunge, 674 Petrosimonia_oppositifolia_Pall_Litv, 675 Petrosimonia_triandra_Pall_Simonk, 676 Phalaroides_arundinacea_L_Rausch, 677 Phelipanche_laevis_L_Holub, 678 Phelipanche_lanuginosa_CA_Mey_Holub, 679 Phelipanche_mutelii_FSchultz_Czer, 680 Phleum_paniculatum_Huds, 681 Phlomis_pungens_Willd, 682 Phlomoides_desertorum_P_Smirn_Mavrodiev_et_Suchor, 683 Phlomoides_tuberosa_L_Moench, 684 Pholiurus_pannonicus_Host_Trin, 685 Phragmites_altissimus_Benth_Nabille, 686 Phragmites_australis_Cav_Trin_ex_Steud, 687 Picris_hieracioides_L, 688 Picris_rigida_Ledeb_ex_Spreng, 689 Piptatherum_virescens_Trin_Boiss, 690 Plantago_arenarium_Waldst_Kit, 691 Plantago_cornuti_Gouan, 692 Plantago_intermedia_DC_Arcang_, 693 Plantago_lanceolata_L, 694 Plantago_major_L, 695 Plantago_maxima_Juss_ex_Jacq, 696 Plantago_minuta_Pall, 697 Plantago_polysperma_Kar_et_Kir, 698 Plantago_salsa_Pall, 699 Plantago_stepposa_Kuprian_Soo, 700 Plantago_tenuiflora_Waldst_et_Kit, 701 Poa_angtistifolia_L, 702 Poa_bulbosa_L, 703 Poa_crispa_Thuill, 704 Poa_palustris_L, 705 Poa_pratensis_L, 706 Poa_stepposa_Kryl_Roshev, 707 Poa_trivialis_L, 708 Podospermum_canum_CA_Mey, 709 Polycnemum_arvense_L, 710 Polycnemum_majus_A_Braun, 711 Polygonum_acetosum_Bieb, 712 Polygonum_arenarium_Waldst_Kit, 713 Polygonum_arenastrum_Boreau, 714 Polygonum_argyrocoleon_Steud_ex_G_Kunze, 715 Polygonum_aschersonianum_H_Gross, 716 Polygonum_aviculare_L, 717 Polygonum_bellardi_All, 718 Polygonum_calcatum_Lindman, 719 Polygonum_floribundum_Schlecht_ex_Spreng, 720 Polygonum_neglectum_Bess, 721 Polygonum_novoascanicum_Klok, 722 Polygonum_propinquum_Ledeb, 723 Polygonum_pseudoarenarium_Klok, 724 Polygonum_pulchellum_Loisel, 725 Polygonum_salsugineum_Bieb, 726 Polypogon_maritimus_Willd, 727 Populus_alba_L, 728 Populus_nigra_L, 729 Populus_tremula_L, 730 Potamogeton_acutifolius_Link, 731 Potamogeton_berchtoldii_Fieb, 732 Potamogeton_crispus_L, 733 Potamogeton_friesii_Rupr, 734 Potamogeton_gramineus_L, 735 Potamogeton_lucens_L, 736 Potamogeton_nodosus_Poir, 737 Potamogeton_obtusifolius_Mert_Koch, 738 Potamogeton_perfoliatus_L, 739 Potamogeton_pusillus_L, 740 Potamogeton_skvortsovii_Klinkova, 741 Potamogeton_trichoides_Cham_et_Schlecht, 742 Potentilla_argentea_L, 743 Potentilla_canescens_Bess, 744 Potentilla_orieirtalis_Juz, 745 Potentilla_pedata_Willd, 746 Potentilla_recta_L, 747 Potentilla_reptans_L, 748 Potentilla_supina_L, 749 Prangos_odontalgica_Pall_Herrnst_Heyn, 750 Prunus_communis_L, 751 Prunus_spinosa_L, 752 Psammophiliella_stepposa_Klok_Ikonn, 753 Psathyrostachys_juncea_Fisch_Nevski, 754 Pseudolysimachion_longifolium_L_Opiz, 755 Ptarmica_septentrionalis_Serg_Botsch, 756 Puccinellia_bilykiana_Klok, 757 Puccinellia_distans_Jacq_Parl, 758 Puccinellia_dolicholepis_V_Krecz, 759 Puccinellia_fominii_Bilyk, 760 Puccinellia_gigantea_Grossh_Grossh, 761 Puccinellia_poecilantha_C_Koch_Krecz, 762 Puccinellia_vitalii_Yu_Alexeev_A_Laktionov_et_N_Tzvelev, 763 Pulicaria_vulgaris_Gaertn, 764 Pycreus_flavescens_L_Beauv_ex_Reichenb, 765 Quercus_robur_L, 766 Ranunculus_lingua_L, 767 Ranunculus_meyerianus_Rupr, 768 Ranunculus_oxyspermus_Willd, 769 Ranunculus_pedatus_Waldst_et_Kit, 770 Ranunculus_polyanthemos_L, 771 Ranunculus_polyrhizos_Steph, 772 Ranunculus_repens_L, 773 Ranunculus_sceleratus_L, 774 Reseda_lutea_L, 775 Rhamnus_cathartica_L, 776 Rheum_tataricum_L_fil, 777 Rhinopetalum_karelinii_Fisch_ex_Alexand, 778 Rindera_tetraspis_Pall, 779 Rochelia_retorta_Pall_Lipsky, 780 Rorippa_amphibia_L_Bess, 781 Rorippa_austriaca_Crantz_Bess, 782 Rorippa_palustris_L_Bess, 783 Rorippa_prolifera_Heuff_Neilr, 784 Rorippa_sarmentosa_Klinkova_R_wolgensis_Fursaev_nom_nud, 785 Rorippa_sp, 786 Rorippa_sylvestris_L_Bess, 787 Rosa_canina_L, 788 Rosa_donetzica_Dubovik, 789 Rosa_majalis_Herrm, 790 Rosa_rubiginosa_L, 791 Rubia_tatarica_Trev_Fr_Schmidt, 792 Rubia_tinctorum_L, 793 Rubus_caesius_L, 794 Rumex_acetoselloides_Bal, 795 Rumex_confertus_Willd, 796 Rumex_crispus_L, 797 Rumex_hydrolapathum_Huds, 798 Rumex_maritimus_L, 799 Rumex_marschallianus_Reich, 800 Rumex_stenophyllus_Ledeb, 801 Rumex_thyrsiflorus_Fingerh, 802 Rumex_ucranicus_Fisch_ex_Spreng, 803 Ruppia_maritima_L, 804 Sagittaria_sagittifolia_L, 805 Salicornia_heterocantha_Beer_Demina, 806 Salicornia_prostrata_Pall, 807 Salix_alba_L, 808 Salix_caspica_L, 809 Salix_cinerea_L, 810 Salix_fursaevii_Mavrodiev, 811 Salix_rosmarinifolia_L, 812 Salix_rossica_Nazarow, 813 Salix_serotina_Pall, 814 Salix_triandra_L, 815 Salix_vinogradovii_A_Skvorts, 816 Salsola_mutica_C_A_Mey, 817 Salsola_paulsenii_Litv, 818 Salsola_soda_L, 819 Salsola_tamariscina_Pall, 820 Salsola_tragus_L, 821 Salvia_aethiopis_L, 822 Salvia_stepposa_Shost, 823 Salvia_tesquicola_Klok_Pobed, 824 Salvinia_natans_L_All, 825 Sanguisorba_officinalis_L, 826 Scabiosa_ochroleuca_L, 827 Scabiosa_ucranica_L, 828 Schoenoplectus_hippolytii_V_Krecz_V_Krecz, 829 Schoenoplectus_lacustris_L_Palla, 830 Schoenoplectus_supinus_L_Palla, 831 Schoenoplectus_tabernaemontani_C_C_Gmel_Palla, 832 Schoenoplectus_triqueter_L_Palla, 833 Scirpoides_holoschoenus_L_Sojak, 834 Scorzonera_ensifolia_Bieb, 835 Scorzonera_laciniata_L, 836 Scorzonera_parviflora_Jacq, 837 Scorzonera_stricta_Hornem, 838 Scorzonera_taurica_Bieb, 839 Scorzonera_tuberosa_Pall_, 840 Scrophularia_nodosa_L, 841 Scutellaria_dubia_Taliev_Sirj, 842 Scutellaria_galericulata_L, 843 Secale_sylvestre_Host, 844 Securigera_securidaca_L_Degen_et_Doerfl, 845 Sedum_acre_L, 846 Senecio_andrzejowskyi_Tzvel, 847 Senecio_dubitalis_C_Jeffrey_et_G_L_Chen, 848 Senecio_erucifolius_L, 849 Senecio_jacobaea_L, 850 Senecio_sareptanus_Gang_S_grandidentatus_auct_non_Ledeb, 851 Senecio_tataricus_Less, 852 Senecio_vernalis_Waldst_Kit, 853 Senecio_vulgaris_L, 854 Seseli_tortuosum_L, 855 Setaria_pumila_Poir_Schult, 856 Setaria_viridis_L_Beauv, 857 Silaum_silaus_L_Schinz_et_Thell, 858 Silene_cyri_Schischk, 859 Silene_media_Litv_Kleop, 860 Silene_nutans_L, 861 Silene_wolgensis_Hornem_Bess_ex_Spreng, 862 Sisymbrium_altissimum_L, 863 Sisymbrium_junceum_Bieb, 864 Sisymbrium_loeselii_L, 865 Sisymbrium_volgense_Bieb_ex_Fourn, 866 Sium_latifolium_L, 867 Sium_sisaroideum_DC, 868 Solanum_kitagawae_Schonbeck__Temesy, 869 Solanum_nigrum_L, 870 Solanum_persicum_Willd_ex_Roem_Schult, 871 Sparganium_emersum_Rehm, 872 Sparganium_erectum_L, 873 Spergula_arvensis_L, 874 Spergularia_diandra_Guss_Boiss, 875 Spergularia_media_L_C_Presl, 876 Spergularia_salina_J_C_Presl, 877 Spergularia_segetalis_L_G_Don_fil, 878 Sphaeranthus_strobiliferus_Boissier_et_Noe_S_volgensis_Tzvel, 879 Spiraea_crenata_L, 880 Spiraea_hypericifolia_L, 881 Spirodela_polyrhiza_L_Schleid, 882 Stachys_astracanica_Bellardi_ex_Colla_S_wolgensis_Willensky_nom_illeg, 883 Stachys_palustris_L, 884 Stachys_recta_L, 885 Staurogeton_trisulcus_L_Schur, 886 Stellaria_hippoctoma_Czern_Klok, 887 Stellaria_media_L_Vill, 888 Stellaria_neglecta_Weihe, 889 Sterigmostemum_tomentosum_Willd_Bieb, 890 Stipa_capillata_L, 891 Stipagrostis_pennata_Trin_de_Winter, 892 Stipa_lessingiana_Trin_Rupr, 893 Stipa_pennata_L, 894 Stipa_sareptana_ABeck, 895 Stipa_ucrainica_P_Smirn, 896 Strigosella_africana_L_Botsch, 897 Strigosella_intermedia_C_A_Mey_Botsch, 898 Strigosella_stenopetala_Bernh_ex_Fish_et_C_A_Mey_Botsch, 899 Strophiostoma_sparsiflorum_Mikan_ex_Pohl_Turcz, 900 Stuckenia_pectinata_L_Borner, 901 Suaeda_acuminata_CA_Mey_Moq, 902 Suaeda_altissima_L_Pall, 903 Suaeda_confusa_Iljin, 904 Suaeda_corniculata_CA_Mey_Bunge, 905 Suaeda_crassifolia_Pall, 906 Suaeda_dendroides_CA_Mey_Moq, 907 Suaeda_heterophylla_Kar_et_Kir_Bunge, 908 Suaeda_kulundensis_Lomon_et_Freitag, 909 Suaeda_linifolia_Pall, 910 Suaeda_physophora_Pall, 911 Suaeda_salsa_L_Pall, 912 Syrenia_cana_Pill_et_Mitt_Neilr_, 913 Syrenia_montana_Pall_Klok, 914 Syrenia_siliculosa_Bieb_Andrz, 915 Takhtajaniantha_pusilla_Pall_Nazarova, 916 Tamarix_gracilis_Willd, 917 Tamarix_hispida_Willd, 918 Tamarix_hohenackeri_Bunge, 919 Tamarix_laxa_Willd, 920 Tamarix_octandra_Bunge, 921 Tamarix_ramosissima_Ledeb, 922 Tanacetum_achilleifolium_Bieb_Sch_Bip, 923 Tanacetum_millefolium_L_Tzvel, 924 Tanacetum_santolina_Winkl, 925 Tanacetum_vulgare_L, 926 Taraxacum_bessarabicum_Hornem_Hand_Mazz, 927 Taraxacum_dahlstedtii_Lindb_fil, 928 Taraxacum_erytrospermum_Andrz, 929 Taraxacum_glaucanthum_Ledeb_DC, 930 Taraxacum_ostenfeldii_Raunk, 931 Taraxacum_pectinatiforme_Lindb_fil, 932 Taraxacum_serotinum_Waldst_et_Kit_Poir, 933 Tauscheria_lasiocarpa_Fisch_ex_DC_, 934 Tetracm?_quadricornis_St?ph_Bunge, 935 Tetradiclis_tenella_Schrenk_Litv, 936 Teucrium_scordioides_Schreb, 937 Thalictrum_flavum_L, 938 Thalictrum_minus_L, 939 Thalictrum_simplex_L, 940 Thesium_arvense_Horvatovszky, 941 Thlaspi_arvense_L, 942 Thymelaea_passerina_L_Coss_Germ, 943 Thymus_kirgisorum_Dubjan, 944 Tillaea_vailantii_Willd, 945 Tragopogon_kazahstanicus_S_Nikit, 946 Tragopogon_marginifolius_Pavl, 947 Tragopogon_ruber_SG_Gmel, 948 Tragopogon_ruthenicus_Bess_ex_Krasch_S_Nikit, 949 Tragopogon_volgensis_S_Nikit, 950 Trapa_astrachanica_Fler_N_Wint, 951 Trapa_caspica_VVassil, 952 Tribulus_terrestris_L, 953 Trifolium_fragiferum_L, 954 Trifolium_hybridum_L, 955 Trifolium_pratense_L, 956 Trifolium_repens_L, 957 Triglochin_maritimum, 958 Triglochin_palustre_L, 959 Trigonella_arcuata_CA_Mey, 960 Trigonella_cancellata_Desf, 961 Trigonella_coerulescens_Bieb_Halacsy, 962 Trigonella_monspeliaca_L, 963 Trigonella_orthoceras_Kar_Kir, 964 Trigonella_striata_L_fil, 965 Trigonotis_pedincularis_Trev_Benth_ex_Baker_et_S_Moore, 966 Trinia_hispida_Hoffm, 967 Tripolium_pannonicum_Jacq_Dobrocz, 968 Tulipa_biebersteiniana_Schult_Schult_fil, 969 Tulipa_biflora_Pall, 970 Tulipa_gesneriana_L, 971 Tulipa_patens_Agardh_ex_Schult_et_Schult_fil, 972 Turritis_glabra_L, 973 Typha_angustifolia_L, 974 Typha_australis_Schumacher_et_Thonning, 975 Typha_austro_orientalis_Mavrodiev, 976 Typha_caspica_Pobed, 977 Typha_domingensis_Pers, 978 Typha_latifolia_L, 979 Ulmus_campestris_L, 980 Ulmus_laevis_Pall, 981 Urtica_dioica_L, 982 Urtica_pubescens_Ledeb, 983 Urtica_urens_L, 984 Utricularia_vulgaris_L, 985 Valeriana_tuberosa_L, 986 Valeriana_wolgensis_Kazak, 987 Verbascum_blattaria_L, 988 Verbascum_marschallianum_Ivanina_et_Tzvel, 989 Verbascum_phoeniceum_L, 990 Verbascum_thapsus_L, 991 Verbena_officinalis_L, 992 Verbena_supina_L, 993 Veronica_anagallis_aquatica_L, 994 Veronica_anagalloides_Guss, 995 Veronica_arvensis_L, 996 Veronica_chamaedrys_L, 997 Veronica_maeotica_Klok, 998 Veronica_multifida_L, 999 Veronica_prostrata_L, 1000 Veronica_tenuis_Ledeb, 1001 Veronica_triphyllus_L, 1002 Veronica_verna_L, 1003 Vexibia_alopecuroides, 1004 Vicia_cracca_L, 1005 Vicia_tenuifolia_Roth, 1006 Vicia_tetrasperma_L_Schreb, 1007 Vincetoxicum_hirundinaria_Medik, 1008 Vincetoxicum_scandens_Somm_Levier, 1009 Viola_accrescens_Klok, 1010 Viola_hymmettia_Boiss_et_Heidr, 1011 Viola_persicifolia_Schreb, 1012 Xanthium_strumarium_L, 1013 Xeranthemum_annuum_L, 1014 Xylosalsola_arbuscula_Pall_Tzvel, 1015 Zannichellia_pedunculata_Reichenb, 1016 Zannichellia_repens_Boenn, 1017 Zingeria_biebersteiniana_Claus_PSmirn, 1018 Zygophyllum_fabago_L ; 
	MATRIX
	BC   11111100?111110110110011111101010110000001111100100010101011100001100111111101101100101010010001000000000100000000000100000000000110011110?10111001101110101101100001001100011011001011000001010111110011010101001010011101110110000011000010010101011011011011001111110111110100000001110000101000101001010111111110001000100111001010101011101110000011111011010111111111010011000110100101101001011101111010001111101001101011001001110111101111101011101111110000101100000000000001111101110110011000111111100100111101010000001111000111001101010011111011111000100100010001101011101010110111111011110111000100110000?101011110100111111111100000000011011111111001000010101010011011101001011111000011111010111000001100110101101111101011110001111111111111111010011011111100000001011000111101000110101101110111111110111010010110111100011000111001101000000011111100011101011100011110101101100011001111011110000010000110100000000001000010000001011111000001111100000001100011100000000000100011010011110010110110011000110
000101111111100100
	AH   1101010100111111001100111111000100000000011101001000111010111010011000110111011010001110100100010000001001000000000000000000000001100111100101110110011000001011110010011000110110010100100010101110000100101010000100111011100000000111000100101010100110110110000111001101101000000011100001010001010010101011111100010101001100000001000110011000000101110110101111100100100110001101001011010010111011110100011111000010010100000011001111011010010111011110100001011000000000000001110111101101110001110001001001111010000000011110001110011010100111110111100000001000100011101111110101101111110111101110011001100000101011110100110111111100000000011011111101001000000100010011011101001001111000011110000111000001111110100101100101011111001101111111011001010011111101100000001001111101101000110101101010111011110111010011010111100011011100001101000000001110100011110011000011110001101100011001111011001001010000010100000000001000010000000011111000011111100000001101110000001010000100001010011110010110110011000100
010101110101100100
	XE   00010101001011110111001111110001000000000111010010001110101110100110001100111110000111101001000100000000010000000000000000000001011001111101011111100110000010111000100110001101100100011000101011110001001011100111001110111000000001110011001001101001111101101000110011011000000101101000010100011110111110101111100100010011000000010001000100010001111101101111111001001001100011010010010100001110110100100001110000100101000000000011110110000101110111101000011110000000?0000000110000101101101010110001001001111000000000011110000110011010100110110011100000001000010011001111000101111111110110101110001000100000111011110100010111111100000000011011111101001000000100010011011101001101111000011100000111000000111110100101100111011111001100111111011001010011110101101001001001010001101000110101001010111001110101010111010101000001000100001101000000001110000011011011001011010001100100011001111011000001110000011100000000001101011011100011111000001010100000011101110000110010001110001010011110010110110011000100
110101000001100101
	BK   00010111001111110111?111111110010011001101111111101111111011111111110011001111100011111011011111?1010110?11?01010011101011001101?110?11111011111111011101000101100?1110111101111111110011?111011111000110110111111111111100000111101111111111010111111111011011100101100110110110011111011010111000111111111101011111111010101110000000111010001011100111111011111111100010010011010110110110101010111101101001001011010111011110010110100110011000100?1111111101110011111111111?01010011100001111111011101100011110011110000001000111110?11111111111111101100111000101111100110110011110001111011111101111001111111111011001111111111100101111111?1110001111111111101011010000100110111011111111101111100011100001111001010111110110111111111111111101100111111111001010011110110101111111?1101000111000111111101101011100111110101111101001?0111111001001111010010000011111?00100110110110110111011101111111011110110011110101000111010100001011110111111001111111101110101100?1111101110000110011111110101111111111110110011011110001
110111000001000101
	ZIB  000101010111011101110111110110010000001001100010101111100011111001100010000111000011011101111111?0110010011001010011101000001001?11001111101011011101110100010110101100110101101111101011?00101111100001001010100011100110011000110001111111011100111101101101101000000011011011000101101001010110001110111110101101011100010010000000010001000101010001111101101110100001001001101011011010010100111110110101100001100011101101001011010011000100001001111111000111011111111101?0111110110100101111101010111001111?111110000011000111110011111110111001100000111000001111101110110011100011011011110101101001101001001001001111111101000000111111011100011110111011010010000001001101110111011111011110000111000010110010001111100101111011111111111011001111110110010100111101101111111000010100011000001101010000101110011101001111110100110111110001000111110010100011100?0110010011001001010101110100110000111011000101110100011101010000101111011111100011111000001000100000111111110000110110001110101111111110010110010011001001
110100000001001101
	P    0000010000110100001101011101100000000000011000101000000000011011000000100001011000000111000100010000000000000000000000000000000000100111110101100000111000111011000010111000111110010100100010101110000100111110101000111000000101000010000100101011100110110110000000001101100010000010101001010000011011101010010111110100101000000001010000010001000101111110101110000100100110001100001001010000111010010000000100000010000000000000001100110000000111011110100001001000000000000100010000110001100000110001000001111000000000000110000110000000100000100011101000001000010001000011000101101111110110100110011000100000101011110100010111111101010000000011101101?0100000010001?011111100000001111000111100000011000000111110000101100101011101001100111111111000010011100100101101000001000001100000111101000010001001111100010010010011000001000100011111000000001110000010000111000101010111110100010000111011000000000100010100000000000000001010000011111000001010000000001110110000000000000000001111011111010110000011000001
000100000001001100
	BAC  0101000101010011101100100001000110000000100000001100111010111110101000101111111110010101110010110?0010110010110110001100000001110111000000010110001010110000111101000001110101000111000110000100100011000000001000011001000111011000011110110000000011011000110000000000100010110000001011000100011100101100001011110000001001100010101000011000100111100010000011000011010101111000000001100111111100000110?1111000111011001011010101110010000110010000001001000001100100011110?0100000010100101100001110100000000000011010100011?11011?01111001010101010001001110110010101001110011010101000010101001101010110000010011010101001011001101001100000101111111000000000011000111100000000000001010100011011001100000101011101111000000001001100001000001100000000000001011011101100000010001000011010001100100001001011101001001100100111001000000011001001100011010110100010001000010011001011010001100000011000000100001111111111011011000111101111011011101101100101000101001100000001000011110010011011101000001010001001100100001110
110000000001110101
	BOG  000100010100001100000010000000?010000?00100000000000111000011000101001001000111010010110111010100100001000101100001011010001010001010000000000000010000000000000000000011100010000010001100000000000000000000010000100010?011100001000111010000000000000000000000000000010000011000000101100010000010000000000101000000000000110001010100011000010011000000000001100000000000001100000?00110000100010000011011110000001000001001010101000110000010000000001000000000000000001000?000000000000000110000011000000000000000001010001111100010111000101010101000100000101000000000000000101000100000000000000000000010000000100000000101000000100000000010111001110000000000101110011000000000000000000011101100000000001101000001100100000000000000000000000000000000000010110010100000000000000001000000010110000000101111000000000000000000000000001000100010000001001010001000000000001100101010000000000000000000010000100111011?000000000000011110010001101000000100000000001001000000000000110010010011101000000000001001100?00001110
110000000000000000
	A    0001110101110111010100111000000101000010010111001000100010111000000000100111111010110111000100010010001000100000010001010010001001100111100101100011111000000011000010011001110100010001100010101110000100100010000000010001110000000111111100110001100110110110000000001101110000000110100001000000011011111111110000001000101011101000010110000000000100110110110000000100100110001101011001011010110011110100011011000000010101001011001100011000000100011100000001011000000000100101110000101101000000111101000001111000010000001110001110001010100110001011110000011000000001000010000101001111110110110110010000100000101011110100001011111100001000011100101101001011110100010011010001111110111011011100000111100000111010100101100101011111001100010010010001011011111110001101000000011001100000110101001010111001000100010111010001000001001000001100100001000110001010010011000011010001100100110010111010000101000000010000001000000000000001101111111000001100101000001000000000010010001011101010011010001010100000100110
111100000001001100
	C    0001110101110111010100111000000100001000010111001000100011111001011000100111111010110111000100010010001000100101010000010000001001100111100101100011111000001011000010011001110100010001100010101110010100100010000000010001110000000111111100100001100110110110000000001101110001000110100001000000011011111111110000000000001011101000010110000000000000110110110000000100100110001101011001111010110111110100011011000000010101001011001100011000000100011100000001011000000000000001110000101101000000111101000001111100010000?01110001110001010100110001001110000011000000001000010000101001111110110110110000000101000101011110100001011111100001000010000101101001010110100010011010001111110111011011100000111000000111011100101100101011111001100010010010001011011111110001101000000011001100000110101001010001001000100010111010011000001001101001000000001000110000010010011000011010001100000110010111010001101000000010000000100000000000001101111111000001100101000001001000000010010001011101010001010001010100000100110
111100000001001110
	VP   00010100001101110100001000000000000000000000000010011100000110001110101000010100000001100001000100010000001000010000000000000000001000111001011000100010100010010000100110111100010100001000101010000001001000100000000100011000000001111111001000011001101101101110110110011001000000001001010000000010111010100100000010010010000000000001001000010000000101001100000001000001110001000000010101000100010100000000000011000101010000000010000000000000000001000000000110000100?10000000000000011000010101000000000001100111001000011110011111010111011000000010000000111000010010000100000010011110001101001100000001000001010010101010000111100000000001100000011000010000001001001000000011111101110000011000000110000001110000101011001010111110?11000000000100010100101100000011110000000000001000?0100001000010000001000100000111000000001011000000000000000000000010000000010011000001010000100000010000000000000010100100011100100000101101011011110001111000000000100000010001100000010010001010101000001000000000000000000000
111000000001000001
	ZP   00010100001101110100001000000000000000000000000010001100000110000000001000010100000001100001000100010000001000110000000000000000001000111001011000100010000000010000100110101100010100001000101010000001001000100000000100011000000001111111001000011001101101101110110010011000000000001001010000000010111010100100000010010010000000000001000000010000000101001100000001000001100000001000010100000100010100000000000000001101011000000010000000000000000001000000000110000100?0000000000000001100000010100000000000110011100000001111001111101010100100000001000000011000000001000010100001001111000110100110000000100000101001010100000011110000000000010000001100001000000100100100000001111110111000001100100011000000111000010101100101011111001100000010010001010010110000001101000000000000100000100001000010000001000100000111000000001011000000000000100000100010000000010011000001010000100000010000000000000010100100011100000000001101111011110001111000000000100000010001100000010010001010101000001000000000000000000000
110000000001000001
	X    0001010000110111010100100000000000000000010000001000110000011000000000100001010000000110000100010000001000100001000000010000000001100111100101100110001010000011000010011000110101010001100010101110000100100010000000010001100000000111111100100001100110110110000000001101100000000000100011000000001011101010010000001000001000000000000100000001000010110110110000000100100111010000000001010000010011010000000000000000010101000000001000000000000000111100000000011000010010100100000000001101000010100000000001111000000000011110001111101010100100000001000000011000000001000010000001001111000110100110000000100000101001110100000011110000000000010000001100001100000100100011010001111110111000011100000011000000111000010101100101011111001100000010010001010011110000001101000000010001100010100001001010000001000100000111000001001011000100001000000000000010000000010011000001010001100000010000100010000010000100011100000000000001011011100001111000000000100000000001100000110010001110101000011010000000000000000000
111000000001000001

;

END;

[Due to the putative taxonomical problems Artemisia lerchiana Weber ex Stechm. s. str. excluded from the Matrix]

BEGIN TREES;
	Title Rerootings;
	LINK Taxa = Taxa;
	TRANSLATE
		1 BC,
		2 AH,
		3 XE,
		4 BK,
		5 ZIB,
		6 P,
		7 BAC,
		8 BOG,
		9 A,
		10 C,
		11 VP,
		12 ZP,
		13 X;
	TREE MP = ((((((((1:114.0,2:16.0):86.0,(3:31.0,(4:122.0,5:72.0):121.0):27.0):46.0,6:117.0):76.0,(9:27.0,10:19.0):92.0):54.0,13:30.0):43.0,(11:27.0,12:12.0):39.0):152.0,7:148.0):105.0,8:31.0);
	TREE ML = ((7:0.203478,((12:0.0114298,11:0.0311457):0.0157327,(13:4.83388E-7,((9:0.0209314,10:0.0256359):0.107037,(6:0.168142,((4:0.173107,5:0.0466159):0.163396,(3:0.00788643,(2:5.77394E-4,1:0.141902):0.128469):0.053944):0.0326992):0.120723):0.124448):0.0649773):0.391655):0.0864635,8:0.0864635):0.0;

END;


BEGIN MESQUITECHARMODELS;
	ProbModelSet * UNTITLED   =  'Mk1 (est.)':  1 -  1018;
END;

BEGIN ASSUMPTIONS;
	TYPESET * UNTITLED   =  unord:  1 -  1018;

END;

Begin MESQUITE;
		MESQUITESCRIPTVERSION 2;
		TITLE AUTO;
		tell ProjectCoordinator;
		timeSaved 1341067954851;
		getEmployee #mesquite.minimal.ManageTaxa.ManageTaxa;
		tell It;
			setID 0 8098774200288064965;
		endTell;
		getEmployee #mesquite.charMatrices.ManageCharacters.ManageCharacters;
		tell It;
			setID 0 6087841275271803350;
			mqVersion 275;
			checksumv 0 3 1035290642 null  getNumChars 1018 numChars 1018 getNumTaxa 13 numTaxa 13   short true   bits 3   states 3   sumSquaresStatesOnly 29356.0 sumSquares 29356.0 longCompressibleToShort false usingShortMatrix true   NumFiles 1 NumMatrices 1;
			mqVersion;
		endTell;
		getWindow;
		tell It;
			suppress;
			setResourcesState true false 100;
			setPopoutState 400;
			setExplanationSize 0;
			setAnnotationSize 0;
			setFontIncAnnot 0;
			setFontIncExp 0;
			setSize 659 885;
			setLocation 239 22;
			setFont SanSerif;
			setFontSize 10;
			getToolPalette;
			tell It;
			endTell;
			desuppress;
		endTell;
		getEmployee  #mesquite.trees.BasicTreeWindowCoord.BasicTreeWindowCoord;
		tell It;
			makeTreeWindow #8098774200288064965  #mesquite.trees.BasicTreeWindowMaker.BasicTreeWindowMaker;
			tell It;
				suppressEPCResponse;
				setTreeSource  #mesquite.trees.DefaultTrees.DefaultTrees;
				setAssignedID 830.1321371468734.7551306209729414787;
				getTreeWindow;
				tell It;
					setExplanationSize 30;
					setAnnotationSize 20;
					setFontIncAnnot 0;
					setFontIncExp 0;
					setSize 559 818;
					setLocation 432 14;
					setFont SanSerif;
					setFontSize 10;
					getToolPalette;
					tell It;
						setTool mesquite.trees.BasicTreeWindowMaker.BasicTreeWindow.arrow;
					endTell;
					getTreeDrawCoordinator #mesquite.trees.BasicTreeDrawCoordinator.BasicTreeDrawCoordinator;
				tell It;
					suppress;
					setTreeDrawer  #mesquite.trees.SquareTree.SquareTree;
					tell It;
						setNodeLocs #mesquite.trees.NodeLocsStandard.NodeLocsStandard;
						tell It;
							branchLengthsToggle on;
							toggleScale off;
							toggleBroadScale off;
							toggleCenter on;
							toggleEven on;
						endTell;
						setEdgeWidth 6;
						orientUp;
						setCornerMode Right_Angle  50;
					endTell;
					setBackground White;
					setBranchColor Black;
					showNodeNumbers off;
					showBranchColors on;
					labelBranchLengths off;
					centerBrLenLabels on;
					showBrLensUnspecified on;
					showBrLenLabelsOnTerminals on;
					setBrLenLabelColor 0 0 255;
					setNumBrLenDecimals 6;
					desuppress;
					getEmployee #mesquite.trees.BasicDrawTaxonNames.BasicDrawTaxonNames;
					tell It;
						setColor Black;
						toggleColorPartition on;
						toggleShadePartition off;
						toggleShowFootnotes on;
						toggleNodeLabels on;
						toggleCenterNodeNames off;
						toggleShowNames on;
						namesAngle ?;
					endTell;
				endTell;
					setTreeNumber 2;
					setTree '((7:0.203478,((12:0.0114298,11:0.0311457):0.0157327,(13:4.83388E-7,((9:0.0209314,10:0.0256359):0.107037,(6:0.168142,((4:0.173107,5:0.0466159):0.163396,(3:0.00788643,(2:5.77394E-4,1:0.141902):0.128469):0.053944):0.0326992):0.120723):0.124448):0.0649773):0.391655):0.0864635,8:0.0864635):0.0;';
					setDrawingSizeMode 0;
					toggleLegendFloat on;
					scale 0;
					toggleTextOnTree off;
					showWindow;
					newAssistant  #mesquite.ancstates.TraceCharacterHistory.TraceCharacterHistory;
				tell It;
					suspend ;
					setDisplayMode  #mesquite.ancstates.ShadeStatesOnTree.ShadeStatesOnTree;
					tell It;
						toggleLabels off;
						toggleGray off;
					endTell;
					setHistorySource  #mesquite.ancstates.RecAncestralStates.RecAncestralStates;
					tell It;
						getCharacterSource  #mesquite.charMatrices.CharSrcCoordObed.CharSrcCoordObed;
						tell It;
							setCharacterSource #mesquite.charMatrices.StoredCharacters.StoredCharacters;
							tell It;
								setDataSet #6087841275271803350;
							endTell;
						endTell;
						setMethod  #mesquite.stochchar.StochCharMapper.StochCharMapper;
						tell It;
							setModelSource  #mesquite.stochchar.CurrentProbModels.CurrentProbModels;
							setSeed 1321371553834;
							setMax 1000;
							getEmployee #mesquite.stochchar.zMargLikeCateg.zMargLikeCateg;
							tell It;
								setDecision 2.0;
								setUnderflowCheckFreq 2;
							endTell;
						endTell;
					endTell;
					setCharacter 628;
					setMapping 3;
					toggleShowLegend on;
					toggleGray off;
					toggleWeights on;
					setInitialOffsetX 248;
					setInitialOffsetY -391;
					setLegendWidth 204;
					setLegendHeight 164;
					resume ;
				endTell;
				endTell;
				desuppressEPCResponse;
				getEmployee #mesquite.trees.ColorBranches.ColorBranches;
				tell It;
					setColor Red;
					removeColor off;
				endTell;
				getEmployee #mesquite.ornamental.BranchNotes.BranchNotes;
				tell It;
					setAlwaysOn off;
				endTell;
				getEmployee #mesquite.ornamental.ColorTreeByPartition.ColorTreeByPartition;
				tell It;
					colorByPartition off;
				endTell;
				getEmployee #mesquite.ornamental.DrawTreeAssocDoubles.DrawTreeAssocDoubles;
				tell It;
					setOn on;
					toggleShow consensusFrequency;
					setDigits 4;
					writeAsPercentage off;
					toggleCentred on;
					toggleHorizontal on;
					toggleWhiteEdges on;
					setFontSize 10;
					setOffset 0  0;
				endTell;
				getEmployee #mesquite.ornamental.DrawTreeAssocStrings.DrawTreeAssocStrings;
				tell It;
					setOn on;
					toggleCentred on;
					toggleHorizontal on;
					setFontSize 10;
					setOffset 0  0;
				endTell;
				getEmployee #mesquite.trees.TreeInfoValues.TreeInfoValues;
				tell It;
					panelOpen false;
				endTell;
			endTell;
			makeTreeWindow #8098774200288064965  #mesquite.trees.BasicTreeWindowMaker.BasicTreeWindowMaker;
			tell It;
				suppressEPCResponse;
				setTreeSource  #mesquite.trees.StoredTrees.StoredTrees;
				tell It;
					setTreeBlock 1;
					toggleUseWeights off;
				endTell;
				setAssignedID 1070.1323981323556.3708861401671059925;
				getTreeWindow;
				tell It;
					setExplanationSize 30;
					setAnnotationSize 20;
					setFontIncAnnot 0;
					setFontIncExp 0;
					setSize 559 818;
					setLocation 1026 7;
					setFont SanSerif;
					setFontSize 10;
					getToolPalette;
					tell It;
						setTool mesquite.trees.BasicTreeWindowMaker.BasicTreeWindow.arrow;
					endTell;
					getTreeDrawCoordinator #mesquite.trees.BasicTreeDrawCoordinator.BasicTreeDrawCoordinator;
				tell It;
					suppress;
					setTreeDrawer  #mesquite.trees.SquareTree.SquareTree;
					tell It;
						setNodeLocs #mesquite.trees.NodeLocsStandard.NodeLocsStandard;
						tell It;
							branchLengthsToggle on;
							toggleScale off;
							toggleBroadScale off;
							toggleCenter on;
							toggleEven on;
						endTell;
						setEdgeWidth 6;
						orientUp;
						setCornerMode Right_Angle  50;
					endTell;
					setBackground White;
					setBranchColor Black;
					showNodeNumbers off;
					showBranchColors on;
					labelBranchLengths off;
					centerBrLenLabels on;
					showBrLensUnspecified on;
					showBrLenLabelsOnTerminals on;
					setBrLenLabelColor 0 0 255;
					setNumBrLenDecimals 6;
					desuppress;
					getEmployee #mesquite.trees.BasicDrawTaxonNames.BasicDrawTaxonNames;
					tell It;
						setColor Black;
						toggleColorPartition on;
						toggleShadePartition off;
						toggleShowFootnotes on;
						toggleNodeLabels on;
						toggleCenterNodeNames off;
						toggleShowNames on;
						namesAngle ?;
					endTell;
				endTell;
					setTreeNumber 1;
					setTree '((7:148.0,((12:12.0,11:27.0):39.0,(13:30.0,((9:27.0,10:19.0):92.0,(6:117.0,(((4:122.0,5:72.0):121.0,3:31.0):27.0,(2:16.0,1:114.0):86.0):46.0):76.0):54.0):43.0):152.0):105.0,8:31.0);';
					setDrawingSizeMode 0;
					toggleLegendFloat on;
					scale 0;
					toggleTextOnTree off;
					showWindow;
					newAssistant  #mesquite.ancstates.TraceCharacterHistory.TraceCharacterHistory;
				tell It;
					suspend ;
					setDisplayMode  #mesquite.ancstates.ShadeStatesOnTree.ShadeStatesOnTree;
					tell It;
						toggleLabels off;
						toggleGray off;
					endTell;
					setHistorySource  #mesquite.ancstates.RecAncestralStates.RecAncestralStates;
					tell It;
						getCharacterSource  #mesquite.charMatrices.CharSrcCoordObed.CharSrcCoordObed;
						tell It;
							setCharacterSource #mesquite.charMatrices.StoredCharacters.StoredCharacters;
							tell It;
								setDataSet #6087841275271803350;
							endTell;
						endTell;
						setMethod  #mesquite.parsimony.ParsAncestralStates.ParsAncestralStates;
						tell It;
							setModelSource  #mesquite.parsimony.CurrentParsModels.CurrentParsModels;
							toggleMPRsMode off;
						endTell;
					endTell;
					setCharacter 628;
					setMapping 1;
					toggleShowLegend on;
					toggleGray off;
					toggleWeights on;
					setInitialOffsetX 225;
					setInitialOffsetY -287;
					setLegendWidth 142;
					setLegendHeight 164;
					resume ;
				endTell;
				endTell;
				desuppressEPCResponse;
				getEmployee #mesquite.trees.ColorBranches.ColorBranches;
				tell It;
					setColor Red;
					removeColor off;
				endTell;
				getEmployee #mesquite.ornamental.BranchNotes.BranchNotes;
				tell It;
					setAlwaysOn off;
				endTell;
				getEmployee #mesquite.ornamental.ColorTreeByPartition.ColorTreeByPartition;
				tell It;
					colorByPartition off;
				endTell;
				getEmployee #mesquite.ornamental.DrawTreeAssocDoubles.DrawTreeAssocDoubles;
				tell It;
					setOn on;
					toggleShow consensusFrequency;
					setDigits 4;
					writeAsPercentage off;
					toggleCentred on;
					toggleHorizontal on;
					toggleWhiteEdges on;
					setFontSize 10;
					setOffset 0  0;
				endTell;
				getEmployee #mesquite.ornamental.DrawTreeAssocStrings.DrawTreeAssocStrings;
				tell It;
					setOn on;
					toggleCentred on;
					toggleHorizontal on;
					setFontSize 10;
					setOffset 0  0;
				endTell;
				getEmployee #mesquite.trees.TreeInfoValues.TreeInfoValues;
				tell It;
					panelOpen false;
				endTell;
			endTell;
		endTell;
		getEmployee  #mesquite.charMatrices.BasicDataWindowCoord.BasicDataWindowCoord;
		tell It;
			showDataWindow #6087841275271803350 #mesquite.charMatrices.BasicDataWindowMaker.BasicDataWindowMaker;
			tell It;
				getWindow;
				tell It;
					setExplanationSize 30;
					setAnnotationSize 20;
					setFontIncAnnot 0;
					setFontIncExp 0;
					setSize 1680 901;
					setLocation -8 0;
					setFont SanSerif;
					setFontSize 10;
					getToolPalette;
					tell It;
						setTool mesquite.charMatrices.BasicDataWindowMaker.BasicDataWindow.ibeam;
					endTell;
					setTool mesquite.charMatrices.BasicDataWindowMaker.BasicDataWindow.ibeam;
					colorCells  #mesquite.charMatrices.NoColor.NoColor;
					colorRowNames  #mesquite.charMatrices.TaxonGroupColor.TaxonGroupColor;
					colorColumnNames  #mesquite.charMatrices.CharGroupColor.CharGroupColor;
					colorText  #mesquite.charMatrices.NoColor.NoColor;
					setBackground White;
					toggleShowNames on;
					toggleShowTaxonNames on;
					toggleTight off;
					toggleThinRows off;
					toggleShowChanges on;
					toggleSeparateLines off;
					toggleShowStates on;
					toggleAutoWCharNames on;
					toggleAutoTaxonNames off;
					toggleShowDefaultCharNames off;
					toggleConstrainCW on;
					toggleBirdsEye off;
					toggleShowPaleGrid off;
					toggleShowPaleCellColors off;
					togglePaleInapplicable on;
					toggleShowBoldCellText off;
					toggleAllowAutosize on;
					toggleColorsPanel off;
					toggleDiagonal on;
					setDiagonalHeight 80;
					toggleLinkedScrolling on;
					toggleScrollLinkedTables off;
				endTell;
				getWindow;
				tell It;
					forceAutosize;
				endTell;
				hideWindow;
				getEmployee #mesquite.charMatrices.ColorByState.ColorByState;
				tell It;
					setStateLimit 9;
					toggleUniformMaximum on;
				endTell;
				getEmployee #mesquite.charMatrices.ColorCells.ColorCells;
				tell It;
					setColor Red;
					removeColor off;
				endTell;
				getEmployee #mesquite.categ.StateNamesStrip.StateNamesStrip;
				tell It;
					showStrip off;
				endTell;
				getEmployee #mesquite.charMatrices.AnnotPanel.AnnotPanel;
				tell It;
					togglePanel off;
				endTell;
				getEmployee #mesquite.charMatrices.CharReferenceStrip.CharReferenceStrip;
				tell It;
					showStrip off;
				endTell;
				getEmployee #mesquite.charMatrices.QuickKeySelector.QuickKeySelector;
				tell It;
					autotabOff;
				endTell;
				getEmployee #mesquite.charMatrices.SelSummaryStrip.SelSummaryStrip;
				tell It;
					showStrip off;
				endTell;
				getEmployee #mesquite.categ.SmallStateNamesEditor.SmallStateNamesEditor;
				tell It;
					panelOpen true;
				endTell;
			endTell;
		endTell;
		endTell;
end;
